# Supplementary material for: Altered ruminal microbiome tryptophan metabolism and their derived 3-indoleacetic acid inhibit ruminal inflammation in subacute ruminal acidosis goats
Source: Microbiome. 2025 Oct 23;13:215. doi: 10.1186/s40168-025-02202-x (PMC12548289; doi:10.1186/s40168-025-02202-x)
Supplement: Supplementary file 8 — Supplementary Material 7: Table S1 Ingredients and nutrient composition of the low and high-concentrate diet on a dry matter (DM) basis. Table S2 Ingredients and nutrient composition of the 50% concentrate diet on a dry matter (DM) basis. Table S3 Ingredients and nutrient composition of the 60% concentrate diet on a dry matter (DM) basis. Table S4 Ingredients of the diet and antibiotic feeding the mice. Table S5 Primers used in quantitative PCR analysis. Table S6 The body weight comparisons of dairy goats in 3 groups. Table S7 The differential metabolites between HGC-SARA and HGW-SARA dairy goats. Table S8 The 163 MAGs with medium to high quality. [file 40168_2025_2202_MOESM7_ESM.xlsx]

## Sheet: Table S1
Table S1 Ingredients and nutrient composition of the low and high-concentrate diet on a dry matter (DM) basis
Item	Treatments
	LGW	HGW	HGC
Ingredient, （%of DM）
Corn silage	46.2	19.8	19.8
Alfalfa hay	23.8	10.2	10.2
Whole corn	17.53	40.9	0
Ground corn	0	0	40.9
Wheat bran	8.65	20.19	20.19
Soybean meal	2.26	5.27	5.27
Limestone	0.57	2.33	2.33
Salt	0.09	0.22	0.22
Vitamin-mineral mix	0.9	2.1	2.1
Nutrient composition
DM, %	46.69	64.07	64.07
NEL, MJ/kg	4.02	5.53	6.24
CP, %	10.42	12.38	12.38
Starch, %	16.91	35.96	36.12
NFC, %	30.94	45.37	45.53
NDF, %	49.22	31.99	32
ADF, %	31.58	17.77	17.77
Per kg of premix contains: 450 mg niacin, 600 mg manganese, 950 mg zinc, 430 mg iron, 650 mg copper, 30 mg selenium, 45 mg iodine, 20 mg cobalt, 800 mg vitamin E, 45,000 IU vitamin D and 120,000 IU vitamin A

## Sheet: Table S2
Table S2 Ingredients and nutrient composition of the 50% concentrate diet on a dry matter (DM) basis
Item	Diet
Ingredient (%of DM)
Corn silage	37.5
Alfalfa hay	12.5
Whole corn	0
Gorund corn	30
Wheat bran	10.2
Soybean meal	7.3
Limestone	1.8
Salt	0.3
Vitamin-mineral mix1	0.4
Nutrient composition
DM2 (%)	66.15
NEL (MJ/Kg)	5.95
CP (%)	13.04
Starch (%)	32.01
NFC (%)	45.16
NDF (%)	31.59
ADF (%)	18.86
Per kg of premix contains: 450 mg niacin, 600 mg manganese, 950 mg zinc, 430 mg iron, 650 mg copper, 30 mg selenium, 45 mg iodine, 20 mg cobalt, 800 mg vitamin E, 45,000 IU vitamin D and 120,000 IU vitamin A

## Sheet: Table S3
Table S3 Ingredients and nutrient composition of the 60% concentrate diet on a dry matter (DM) basis
Item	Diet
Ingredient (%of DM)
Corn silage	20
Alfalfa hay	20
Whole corn	15
Concentrate supplement	45
Nutrient composition
DM2 (%)	64.25
CP (%)	15.15
Starch (%)	31.96
NDF (%)	30.5
ADF (%)	18.35

## Sheet: Table S4
Table S4 Ingredients of the diet and antibiotic feeding the mice
Diet(%)
carbohydrates	83.7
protein	12.9
fat	2.5
Antibiotic(g/L)
ampicillin	1
ciprofloxacin	0.2
metronidazole	1

## Sheet: Table S5
Table S5 Primers used in quantitative PCR analysis
Gene	Primers sequences （5' to 3'）
PAT1	F	TTGGGAGCTACTGCCTC
	R	CTGTTCTTGGTTCAGCAGT
MCT1	F	GCTTATTATACCCGTCACAG
	R	GGAAATGAAAGCTCCAACTAC
DAR	F	CAGCCGAGTTTATGTTTGAC
	R	AATGAAGCAGATGAGTGTGT
AE2	F	AGCAGCAACAACCTGGAGT
	R	GGTGAAACGGGAGACGAA
NHE1	F	TAACAGGGAAGAGACTAGGG
	R	TCTGAGTAAGGACAGGTCAA
NHE2	F	GGGTGTTTCCTGATGATTCT
	R	AGATGGAATCTGTACATCGC
IL-1β	F	GTCCTGTACCCTAACTGGTA
	R	GAGAGAGGGTTTCCATTCTG
IL-6	F	GACACTGGCAGAAAATAAGC
	R	GTGGTTATTAGACCTGCGAT
IL-17	F	ATCACATGAACTCTGTCACC
	R	GAAATGGGGTTGGGTCTATT
IL-10	F	GGAAATAACAGAAACGCTGG
	R	CGGACGTAGTAAGGAATGTT
TNF-α	F	CCAGAGGGAAGAGCAGT
	R	CGAGTAGATGAGGTAAAGCC
TLR4	F	GGCATCTTTACTGGCTTAGT
	R	GTGACTCATATTCAGCACCT
GADPH	F	GTTCGACAGATAGCCGTAAC
	R	GATGTCCACTTTGCCAGTAT

## Sheet: Table S6
Table S6 The body weight comparisons of dairy goats in 3 groups
	LGW-CON	HGW-SARA	HGC-SARA	SEM	P-value
Body weight	31.6b	39.1ab	41.1a	1.49	0.01

## Sheet: Table S7
Table S7 The differential metabolites between HGC-SARA and HGW-SARA dairy goats
Metabolite	Significant	Regulate	KEGG Compound ID	Mode	Library ID	KEGG Pathway ID	HMDB Subclass	KEGG Pathway Description	KEGG Pathway Description	VIP_pred_OPLS-DA	VIP_PLS-DA	FC(L_RDS_S/H_RDS_S)	P_value	FDR
4-(2-Aminophenyl)-2,4-dioxobutanoic acid	yes	down	C01252	neg	HMDB0000978	map01100;map00380	Carbonyl compounds	Metabolic pathways; Tryptophan metabolism	Metabolic pathways; Tryptophan metabolism	2.0449	1.9701	0.9515	0.0001017	0.05215
2-[3-oxo-2-[(E)-5-sulfooxypent-2-enyl]cyclopentyl]acetic acid	yes	down	-	neg	-	-	-	-	-	1.8506	1.7754	0.9432	0.02287	0.5823
6-({3-[(1E)-buta-1,3-dien-1-yl]-1-oxo-1H-isochromen-5-yl}oxy)-3,4,5-trihydroxyoxane-2-carboxylic acid	yes	down	-	neg	HMDB0130059	-	Carbohydrates and carbohydrate conjugates	-	-	2.2099	2.0467	0.8879	0.04579	0.6683
4'-O-methyl-(-)-epicatechin-5-O-beta-glucuronide	yes	down	-	neg	HMDB0029181	-	Flavonoid glycosides	-	-	1.5347	1.4318	0.9507	0.04419	0.6683
Gamma-D-Glutamylglycine	yes	up	-	neg	-	-	-	-	-	1.6668	1.4369	1.0409	0.02363	0.5888
Acetylvalerenolic acid	yes	up	-	neg	HMDB0035687	-	Sesquiterpenoids	-	-	2.0086	1.7137	1.0755	0.02135	0.57
Pregnanediol-3-glucuronide	yes	down	C03033	neg	HMDB0010318;LMST05010049;HMDB0010352	map01100;map00040;map04976	Steroidal glycosides	Metabolic pathways; Pentose and glucuronate interconversions; Bile secretion	Metabolic pathways; Pentose and glucuronate interconversions; Bile secretion	2.1995	2.1374	0.8871	0.01148	0.4794
Glucosyl (E)-2,6-Dimethyl-2,5-heptadienoate	yes	up	-	neg	HMDB0035136	-	Carbohydrates and carbohydrate conjugates	-	-	1.7785	1.5701	1.0613	0.02892	0.6108
7-Methylguanosine	yes	down	-	neg	HMDB0001107;HMDB0005862	-	Not Available	-	-	2.2652	2.0577	0.914	0.003915	0.3253
Xi-2,3-Dihydro-2-oxo-1H-indole-3-acetic acid	yes	down	-	neg	HMDB0035514	-	Indolyl carboxylic acids and derivatives	-	-	1.3037	1.2095	0.9632	0.034	0.6275
5-Sulfosalicylic acid	yes	down	C16199	neg	HMDB0011725	map00626	Benzenesulfonic acids and derivatives	Naphthalene degradation	Naphthalene degradation	2.8661	2.7488	0.7989	0.01537	0.5219
Gamma-Glutamylleucine	yes	up	-	neg	HMDB0011171	-	Amino acids, peptides, and analogues	-	-	1.3213	1.199	1.0384	0.02505	0.5898
Kynurenic acid	yes	up	C01717	neg	HMDB0000715;MJDBOTE0000367	map01100;map00380	Quinoline carboxylic acids	Metabolic pathways; Tryptophan metabolism	Metabolic pathways; Tryptophan metabolism	1.4372	1.389	1.0373	0.007729	0.4242
Glyceryl lactopalmitate	yes	down	-	neg	HMDB0032299	-	Pyrazoles	-	-	3.3344	3.2626	0.775	0.002556	0.2696
P-Cresol glucuronide	yes	down	-	neg	HMDB0011686	-	Carbohydrates and carbohydrate conjugates	-	-	1.8932	1.7172	0.9127	0.04963	0.6817
(1S,2R,4R,8S)-p-Menthane-2,8,9-triol 9-glucoside	yes	down	-	neg	HMDB0039978	-	Terpene glycosides	-	-	2.738	2.3497	0.7923	0.03251	0.6187
Anabasine	yes	down	C06180	neg	HMDB0004350	map01110;map00960;map01064	Not Available	Biosynthesis of secondary metabolites; Tropane, piperidine and pyridine alkaloid biosynthesis; Biosynthesis of alkaloids derived from ornithine, lysine and nicotinic acid	Biosynthesis of secondary metabolites; Tropane, piperidine and pyridine alkaloid biosynthesis; Biosynthesis of alkaloids derived from ornithine, lysine and nicotinic acid	1.581	1.4114	0.9561	0.01054	0.4584
4'-O-methyl-(-)-epicatechin-3'-O-beta-glucuronide	yes	down	-	neg	HMDB0029180	-	Flavonoid glycosides	-	-	3.2154	3.1766	0.6759	0.02744	0.6091
5-Hydroxyindoleacetaldehyde	yes	down	C05634	neg	HMDB0004073	map01100;map00380	Hydroxyindoles	Metabolic pathways; Tryptophan metabolism	Metabolic pathways; Tryptophan metabolism	1.2829	1.1669	0.9696	0.01733	0.5381
3,4,5-trihydroxy-6-{[6-(3-hydroxy-3-methylbut-1-en-1-yl)-2-oxo-2H-chromen-7-yl]oxy}oxane-2-carboxylic acid	yes	down	-	neg	HMDB0130522	-	Amino acids, peptides, and analogues	-	-	2.5501	2.3762	0.8542	0.01893	0.551
Hydroxyprolyl-Valine	yes	up	-	neg	HMDB0028876	-	Amino acids, peptides, and analogues	-	-	2.7926	2.6448	1.2564	0.02278	0.5822
DL-3,4-Dihydroxyphenyl glycol	yes	down	-	neg	-	-	-	-	-	1.6665	1.6515	0.9296	0.006436	0.389
Koenigine	yes	down	-	neg	HMDB0030207	-	Carbazoles	-	-	2.5522	2.3971	0.8922	0.00503	0.3597
6-({8-[(3,3-dimethyloxiran-2-yl)methyl]-2-oxo-2H-chromen-7-yl}oxy)-3,4,5-trihydroxyoxane-2-carboxylic acid	yes	down	-	neg	HMDB0132696	-	Coumarin glycosides	-	-	2.4517	2.2007	0.9032	0.001559	0.2052
Gamma-CEHC	yes	up	-	neg	HMDB0001931	-	1-benzopyrans	-	-	1.943	1.8323	1.0595	2.036e-05	0.02523
6-{[1,3-dihydroxy-4-(3-methylbut-2-en-1-yl)-11-(2-methylprop-1-en-1-yl)-12-oxo-11,12-dihydro-5,10-dioxatetraphen-8-yl]oxy}-3,4,5-trihydroxyoxane-2-carboxylic acid	yes	down	-	neg	HMDB0130490	-	Pyranoflavonoids	-	-	3.3796	3.1686	0.7522	0.006217	0.3889
Isokobusone	yes	up	C16977	neg	HMDB0036791	-	Alcohols and polyols	-	-	2.0772	1.9132	1.0675	0.0001143	0.05457
6-(2,4-dihydroxyphenyl)-2-{3-[3-(2,4-dihydroxyphenyl)propanoyl]-2,6-dihydroxyphenyl}-6-hydroxy-4-methylcyclohex-3-ene-1-carboxylic acid	yes	down	-	neg	HMDB0126476	-	Chalcones and dihydrochalcones	-	-	3.9631	3.8114	0.544	0.03184	0.615
Eleutheroside B1	yes	down	-	neg	HMDB0029549	-	Coumarin glycosides	-	-	2.4092	2.4227	0.8553	0.02188	0.574
(x)-2-Heptanol glucoside	yes	up	-	neg	HMDB0035028	-	Fatty acyl glycosides	-	-	1.4809	1.3555	1.036	0.00898	0.4444
4-(3-hydroxybutyl)-2-methoxyphenol	yes	up	-	neg	HMDB0135672	-	Methoxyphenols	-	-	1.1079	1.0245	1.0245	0.03823	0.646
1-Stearoylglycerophosphoserine	yes	down	-	neg	HMDB0061698	-	Glycerophosphoserines	-	-	1.6814	1.598	0.9421	0.02937	0.6108
Curcumadiol	yes	up	-	neg	HMDB0038136	-	Sesquiterpenoids	-	-	3.2185	3.0033	1.2533	0.004675	0.346
Hydroxyisonobilin	yes	up	-	neg	HMDB0034475	-	Terpene lactones	-	-	1.1121	1.0271	1.0208	0.01379	0.5113
3-Hydroxy-6,8-dimethoxy-7(11)-eremophilen-12,8-olide	yes	up	-	neg	HMDB0040756	-	Terpene lactones	-	-	1.0476	0.9798	1.0172	0.008351	0.4313
(2E,11Z)-Wyerone acid	yes	down	-	neg	HMDB0030946	-	Fatty acids and conjugates	-	-	2.4406	2.2727	0.8592	0.04918	0.6795
15-Epi-lipoxin B5	yes	up	-	neg	HMDB0012588;LMFA03020053	-	Eicosanoids	-	-	1.5781	1.4137	1.0388	0.00383	0.3222
Andrographolide	yes	up	C20214	neg	;MJDBOTE0001465	-	-	-	-	2.3757	2.1887	1.087	0.0001211	0.05457
Desglucocoroloside	yes	down	-	neg	HMDB0033709	-	Steroid lactones	-	-	3.6542	3.1854	0.7923	0.008282	0.4292
Phenol-formaldehyde, cross-linked, tetraethylenepentamine activated	yes	up	C14690	neg	HMDB0032465	-	Amines	-	-	1.4112	1.2704	1.0452	0.01078	0.4648
Helenalin	yes	up	C09473	neg	-	-	-	-	-	1.4472	1.3766	1.038	0.002037	0.2264
6-{[1,8-dihydroxy-4-(3-methylbut-2-en-1-yl)-11-(2-methylprop-1-en-1-yl)-12-oxo-11,12-dihydro-5,10-dioxatetraphen-3-yl]oxy}-3,4,5-trihydroxyoxane-2-carboxylic acid	yes	down	-	neg	HMDB0130488	-	Pyranoflavonoids	-	-	1.9541	1.929	0.8877	0.03029	0.6108
Ala-Ile-OH	yes	up	-	neg	-	-	-	-	-	2.2821	2.1255	1.1358	0.01987	0.5511
(10betaH,11xi)-11-Hydroxy-13-nor-6-eremophilen-8-one	yes	up	-	neg	HMDB0037605	-	Sesquiterpenoids	-	-	2.5816	2.4034	1.0953	1.327e-06	0.003836
Dihydrodeoxy-8-epiaustdiol	yes	down	-	neg	HMDB0031668	-	Not Available	-	-	1.9055	1.6549	0.9156	0.0429	0.6661
13-Hydroxyabscisic acid	yes	up	-	neg	HMDB0036095	-	Sesquiterpenoids	-	-	2.0283	1.8694	1.0584	3.469e-05	0.02942
Eremopetasinorol	yes	up	-	neg	HMDB0029668	-	Alcohols and polyols	-	-	1.3331	1.273	1.0346	0.001577	0.2053
Cis-3-Hexenyl pyruvate	yes	down	-	neg	HMDB0038276	-	Alpha-keto acids and derivatives	-	-	2.8366	2.7469	0.812	0.007694	0.4242
3,11,12-Trihydroxy-1(10)-spirovetiven-2-one	yes	up	-	neg	HMDB0038154	-	Sesquiterpenoids	-	-	1.5979	1.5707	1.0598	0.01457	0.5139
Tazarotenic acid	yes	down	C21518	neg	HMDB0060619	-	Not Available	-	-	2.2205	2.0359	0.9057	0.01224	0.4969
(2Z)-6-hydroxy-2-(phenylmethylidene)heptanoic acid	yes	up	-	neg	HMDB0133174	-	Cinnamic acids	-	-	1.0517	0.9985	1.0199	0.003384	0.3088
15-Hydroxyleptocarpin	yes	down	-	neg	HMDB0036694	-	Terpene lactones	-	-	2.1231	1.8189	0.9225	0.01802	0.5434
3,4,5-trihydroxy-6-({6-[(E)-2-methoxyethenyl]-7-methyl-2-oxo-2H-chromen-3-yl}oxy)oxane-2-carboxylic acid	yes	down	-	neg	HMDB0135804	-	Coumarin glycosides	-	-	4.0648	3.6741	0.6338	0.007196	0.407
Gibberellin A32	yes	down	-	neg	HMDB0035037	-	Diterpenoids	-	-	2.0575	1.925	0.9084	0.01136	0.4773
6-{3-[(E)-2-(2,4-dihydroxyphenyl)ethenyl]-5-hydroxyphenoxy}-3,4,5-trihydroxyoxane-2-carboxylic acid	yes	down	-	neg	HMDB0128529	-	Stilbene glycosides	-	-	2.7392	2.5432	0.8491	0.000145	0.06345
3,7,8,15-Scirpenetetrol	yes	up	-	neg	HMDB0037560	-	Sesquiterpenoids	-	-	1.305	1.2256	1.0328	0.004128	0.3337
Cis-Resveratrol 4'-O-glucuronide	yes	down	-	neg	HMDB0041713	-	Stilbene glycosides	-	-	1.8055	1.7045	0.9321	0.01439	0.5139
Helinorbisabone	yes	up	-	neg	HMDB0032116	-	Monoterpenoids	-	-	1.685	1.6471	1.0565	0.001979	0.2264
6-[4-(4-carboxy-2-hydroxybutyl)-2-hydroxyphenoxy]-3,4,5-trihydroxyoxane-2-carboxylic acid	yes	down	-	neg	HMDB0127743	-	Not Available	-	-	2.0652	1.8327	0.914	0.02731	0.609
8-(1,2-dihydroxypropan-2-yl)-2-oxo-2H,8H,9H-furo[2,3-h]chromen-9-yl 3-methylbut-2-enoate	yes	down	-	neg	HMDB0128915	-	Furanocoumarins	-	-	3.2287	3.0453	0.8103	0.0005271	0.1285
2-hydroxy-2-propan-2-ylbutanedioic acid	yes	down	-	neg	-	-	-	-	-	1.4354	1.4305	0.9584	0.04231	0.6645
Alpha-Cyano-4-hydroxycinnamic acid	yes	up	-	neg	-	-	-	-	-	1.1624	1.1143	1.0231	0.01259	0.5008
Trans-isoeugenol-O-glucuronide	yes	down	-	neg	HMDB0060021	-	Carbohydrates and carbohydrate conjugates	-	-	2.0854	1.9754	0.8982	0.01329	0.5066
Kyotorphin	yes	down	C02993	neg	HMDB0029099;HMDB0005768	-	Amino acids, peptides, and analogues	-	-	2.4954	2.2519	0.8633	0.04185	0.6587
Glycyl-Phenylalanine	yes	up	-	neg	HMDB0028848	-	Amino acids, peptides, and analogues	-	-	1.7605	1.6354	1.0426	0.0009104	0.1593
1-(beta-D-Ribofuranosyl)-1,4-dihydronicotinamide	yes	up	C15497	neg	HMDB0011648;HMDB0011643	-	Carbohydrates and carbohydrate conjugates	-	-	1.1557	1.0557	1.0277	0.02532	0.59
5-Methylthioribose	yes	down	C03089	neg	HMDB0001087	map01100;map00270;map01060	Carbohydrates and carbohydrate conjugates	Metabolic pathways; Cysteine and methionine metabolism; Biosynthesis of plant secondary metabolites	Metabolic pathways; Cysteine and methionine metabolism; Biosynthesis of plant secondary metabolites	1.1975	1.0479	0.9726	0.04956	0.6812
Glutamylmethionine	yes	up	-	neg	HMDB0028825	-	Amino acids, peptides, and analogues	-	-	1.4817	1.3517	1.0412	0.02768	0.6108
FAPy-adenine	yes	down	C06502	neg	HMDB0004816	-	Pyrimidines and pyrimidine derivatives	-	-	1.2379	1.1294	0.9745	0.006412	0.389
3,4,5-trihydroxy-6-[(3-methylbut-2-enoyl)oxy]oxane-2-carboxylic acid	yes	up	-	neg	HMDB0128920	-	Carbohydrates and carbohydrate conjugates	-	-	2.8486	2.747	1.2527	0.03379	0.6275
Maltopentaose	yes	down	-	neg	HMDB0012254	-	Carbohydrates and carbohydrate conjugates	-	-	1.7932	1.6399	0.946	0.01996	0.5511
H-Gly-Pro-OH	yes	up	-	neg	;MJDBOTE0001113	-	-	-	-	1.2763	1.1673	1.0265	0.01046	0.4584
Glutamyllysine	yes	up	-	neg	HMDB0004207	-	Amino acids, peptides, and analogues	-	-	1.5237	1.3844	1.0476	0.03116	0.6108
Prolylglycine	yes	up	-	neg	HMDB0011178	-	Amino acids, peptides, and analogues	-	-	2.5584	2.2737	1.1599	0.01731	0.5381
Glycyl-Threonine	yes	up	-	neg	HMDB0028851	-	Amino acids, peptides, and analogues	-	-	1.781	1.6459	1.053	0.01838	0.5434
Dodecanedioic acid	yes	up	C16308	neg	HMDB0000623;LMFA01170009;HMDB0000933;MJDBOTE0000650	map00592;map01110	Fatty acids and conjugates	alpha-Linolenic acid metabolism; Biosynthesis of secondary metabolites	alpha-Linolenic acid metabolism; Biosynthesis of secondary metabolites	1.6938	1.4924	1.0369	0.02638	0.6
5-Hydroxyindoleacetic acid	yes	down	C05635	pos	HMDB0000763	map01100;map04726;map00380	Indolyl carboxylic acids and derivatives	Metabolic pathways; Serotonergic synapse; Tryptophan metabolism	Metabolic pathways; Serotonergic synapse; Tryptophan metabolism	1.6446	1.543	0.9615	0.00169	0.2782
Fumonisin B1	yes	up	C19241	pos	HMDB0034702;LMSP01080022	-	Fumonisins	-	-	1.577	1.4894	1.031	0.001935	0.2879
3,14-Dihydroxy-11,13-dihydrocostunolide	yes	up	-	pos	HMDB0035647	-	Terpene lactones	-	-	1.7427	1.5655	1.043	0.000204	0.1202
Barbituric acid, 5-ethyl-5-(2-hydroxyethyl)-	yes	up	-	pos	-	-	-	-	-	1.4269	1.3363	1.0402	0.04948	0.7192
Neuraminic acid	yes	up	C06469	pos	HMDB0000830	-	Carbohydrates and carbohydrate conjugates	-	-	1.3553	1.226	1.0396	0.02783	0.6365
Glycylproline	yes	up	-	pos	HMDB0000721	-	Amino acids, peptides, and analogues	-	-	1.2058	1.0644	1.022	0.02095	0.5856
Isoleucyl-Arginine	yes	up	-	pos	HMDB0028901	-	Amino acids, peptides, and analogues	-	-	1.932	1.7907	1.0919	0.04217	0.6867
2-Formaminobenzoylacetate	yes	up	C05835	pos	-	map00380	-	Tryptophan metabolism	Tryptophan metabolism	2.4024	2.2328	1.0861	0.0001245	0.08552
4-Hydroxyindole	yes	down	C02040	pos	-	-	-	-	-	1.8163	1.7164	0.9395	0.001541	0.2756
Cynaratriol	yes	up	-	pos	HMDB0034983	-	Terpene lactones	-	-	1.7242	1.532	1.0496	0.006918	0.4388
Cis-Piceid	yes	down	-	pos	HMDB0031422	-	Stilbene glycosides	-	-	2.6066	2.6011	0.842	0.008335	0.4613
N-(2'-(4-benzenesulfonamide)-ethyl) arachidonoyl amine	yes	down	-	pos	LMFA08020053	-	-	-	-	3.4744	3.0049	0.8066	0.01232	0.4918
16-Hydroxy-10-oxohexadecanoic acid	yes	up	-	pos	HMDB0041287	-	Fatty acids and conjugates	-	-	1.7753	1.5435	1.0515	0.005643	0.423
Fumonisin A1	yes	up	-	pos	LMSP01080026;HMDB0034713	-	Fumonisins	-	-	2.7035	2.5122	1.1132	2.553e-05	0.03158
9Z,13-Tetradecadien-11-ynal	yes	up	-	pos	LMFA06000180	-	-	-	-	2.3599	2.1733	1.0833	2.72e-07	0.001682
N-(4-benzenesulfonamide) arachidonoyl amine	yes	down	-	pos	LMFA08020050	-	-	-	-	3.2046	2.8494	0.8274	0.02391	0.6158
3-(4-hydroxyphenyl)-N-(4-oxobutyl)prop-2-enimidic acid	yes	up	-	pos	HMDB0139876	-	Hydroxycinnamic acids and derivatives	-	-	1.6435	1.5579	1.0513	0.007898	0.4594
3-Aminopropane-1,2-diol	yes	up	C06057	pos	-	-	-	-	-	1.65	1.4686	1.0887	0.03299	0.6525
N-Nitrosoguvacine	yes	down	C19481	pos	-	-	-	-	-	3.1174	2.8364	0.7807	0.01263	0.4941
7C-aglycone	yes	up	-	pos	HMDB0004808	-	Quinone and hydroquinone lipids	-	-	1.6818	1.4967	1.0605	0.01701	0.5576
5-Methyldeoxycytidine	yes	up	C03592	pos	HMDB0002224	-	Pyrimidine 2'-deoxyribonucleosides	-	-	3.509	3.2207	1.7232	0.03077	0.6479
8-[(Aminomethyl)sulfanyl]-6-sulfanyloctanoic acid	yes	up	-	pos	HMDB0013639	-	Fatty acids and conjugates	-	-	2.3274	2.0464	1.1549	0.04722	0.7114
3-Methyloxindole	yes	down	C02366	pos	-	-	-	-	-	1.5129	1.3927	0.9584	0.01168	0.4913
Queuosine	yes	down	-	pos	HMDB0011596	-	Not Available	-	-	2.2023	2.0384	0.9105	0.001038	0.2377
Arginyl-Tyrosine	yes	down	-	pos	HMDB0028721	-	Amino acids, peptides, and analogues	-	-	2.6521	2.3998	0.8221	0.0219	0.5965
6-{[2,2-dimethyl-6-(3-oxo-3-phenylpropyl)-2H-chromen-5-yl]oxy}-3,4,5-trihydroxyoxane-2-carboxylic acid	yes	down	-	pos	HMDB0125915	-	Flavonoid glycosides	-	-	4.7167	4.3556	0.6591	0.0002971	0.1443
Lycofawcine	yes	up	C09878	pos	-	-	-	-	-	1.1064	1.0113	1.027	0.01191	0.4918
ACRL Toxin II	yes	up	-	pos	HMDB0030496	-	Fatty alcohols	-	-	1.0028	0.8944	1.0194	0.02824	0.6365
Parthenolide	yes	up	C07609	pos	LMPR0103090002	-	-	-	-	1.1105	1.0825	1.0264	0.02153	0.5931
6-(4-ethenyl-3-hydroxyphenoxy)-3,4,5-trihydroxyoxane-2-carboxylic acid	yes	down	-	pos	HMDB0126429	-	Carbohydrates and carbohydrate conjugates	-	-	2.632	2.3228	0.8529	0.04504	0.7024
(2S,4S,6S)-2-[2-(4-Hydroxy-3-meyhoxyphenyl)ethyl]tetrahydro-6-(4,5-dihydroxy-3-methoxyphenyl)-2H-pyran-4-yl 4-acetate	yes	down	-	pos	HMDB0030503	-	Linear diarylheptanoids	-	-	3.7106	3.4076	0.6518	0.04884	0.7161
3,4,5-Trimethoxyphenyl acetate	yes	down	-	pos	HMDB0031722	-	Not Available	-	-	4.7084	4.3481	0.45	0.017	0.5576
2-(4-Methoxyphenyl)acetic acid	yes	down	-	pos	HMDB0002072;MJDBOTE0000654	-	Anisoles	-	-	1.7678	1.6204	0.9296	0.01601	0.5544
Arginyl-Lysine	yes	up	-	pos	HMDB0028714	-	Amino acids, peptides, and analogues	-	-	1.2703	1.1999	1.032	0.009195	0.4646
C14:5n-1,3,5,7,9	yes	up	-	pos	LMFA01030258	-	-	-	-	1.3169	1.2657	1.0328	0.01205	0.4918
Trans-EKODE-(E)-Ib	yes	up	-	pos	-	-	-	-	-	1.1091	1.0567	1.019	0.02504	0.6317
9,10,13-TriHOME	yes	down	C14835	pos	HMDB0004710	map00591	Fatty acids and conjugates	Linoleic acid metabolism	Linoleic acid metabolism	1.1167	1.0092	0.9742	0.03754	0.6698
3-methyl pyruvic acid	yes	down	C00109	pos	LMFA01060002;HMDB0000005	map01100;map01110;map00640;map00290;map01210;map00270;map01230;map00260;map00660	Short-chain keto acids and derivatives	Metabolic pathways; Biosynthesis of secondary metabolites; Propanoate metabolism; Valine, leucine and isoleucine biosynthesis; 2-Oxocarboxylic acid metabolism; Cysteine and methionine metabolism; Biosynthesis of amino acids; Glycine, serine and threonine metabolism; C5-Branched dibasic acid metabolism	Metabolic pathways; Biosynthesis of secondary metabolites; Propanoate metabolism; Valine, leucine and isoleucine biosynthesis; 2-Oxocarboxylic acid metabolism; Cysteine and methionine metabolism; Biosynthesis of amino acids; Glycine, serine and threonine metabolism; C5-Branched dibasic acid metabolism	1.2965	1.1566	0.9783	0.001998	0.2879
Fumonisin B2	yes	up	C19242	pos	LMSP01080023;HMDB0034703	-	Fumonisins	-	-	1.3105	1.1491	1.0256	0.02843	0.6365
Enalkiren	yes	down	C07466	pos	-	-	-	-	-	2.6555	2.3594	0.8671	0.03368	0.6525
Fumonisin C1	yes	up	-	pos	LMSP01080027	-	-	-	-	3.0582	2.8364	1.1504	4.774e-05	0.03936
(1S,2S,4R)-p-Menth-8-ene-1,2,10-triol 2-glucoside	yes	up	-	pos	HMDB0039469	-	Terpene glycosides	-	-	1.9491	1.7914	1.061	0.0008559	0.2079
Ent-Corey PG-Lactone Diol	yes	up	-	pos	-	-	-	-	-	1.2554	1.2097	1.0306	0.008279	0.4613
18-carboxy dinor Leukotriene B4	yes	up	-	pos	HMDB0062301	-	Fatty acids and conjugates	-	-	1.0548	0.9515	1.0218	0.02357	0.6151
Angularine	yes	up	C10279	pos	-	-	-	-	-	1.3185	1.1327	1.031	0.01605	0.5544
1-Methoxypyrene-6,7-oxide	yes	up	C18262	pos	-	map00624;map01120	-	Polycyclic aromatic hydrocarbon degradation; Microbial metabolism in diverse environments	Polycyclic aromatic hydrocarbon degradation; Microbial metabolism in diverse environments	1.2357	1.1251	1.0309	0.02474	0.6272
Ala-Leu-OH	yes	up	-	pos	-	-	-	-	-	2.4444	2.2679	1.1813	0.02807	0.6365
Quadrone	yes	up	C09537	pos	-	-	-	-	-	1.3399	1.2844	1.0335	0.00839	0.4613
11-[(2R)-3-[2-amino-3-methyl-4-(2-methyl-1,3-thiazol-4-yl)but-3-en-1-yl]-2-methyloxiran-2-yl]-3-hydroxy-4,4,6,8-tetramethyl-5-oxo-7-(sulfooxy)undecanoic acid	yes	up	-	pos	HMDB0127547	-	Diterpenoids	-	-	1.856	1.7991	1.0815	0.04603	0.7081
Homoveratrumic acid	yes	down	-	pos	;MJDBOTE0001153	-	-	-	-	2.056	1.8736	0.9007	0.02611	0.6365
Artemin	yes	up	-	pos	HMDB0034696	-	Terpene lactones	-	-	1.6196	1.503	1.0632	0.0405	0.6758
Trigoforin	yes	up	-	pos	HMDB0029495	-	Not Available	-	-	1.1801	1.1423	1.0297	0.02	0.5812
Lupinate	yes	up	C01513	pos	-	map01110;map00908	-	Biosynthesis of secondary metabolites; Zeatin biosynthesis	Biosynthesis of secondary metabolites; Zeatin biosynthesis	1.3704	1.142	1.0403	0.04481	0.7014
LysoPE(0:0/16:1(9Z))	yes	down	-	pos	HMDB0011474	-	Glycerophosphoethanolamines	-	-	4.5064	4.172	0.7247	3.326e-06	0.008228
2,5-Dimethyl-4-ethoxy-3(2H)-furanone	yes	up	-	pos	HMDB0032232	-	Furanones	-	-	1.1447	1.0556	1.0316	0.01765	0.5646
N-Undecanoylglycine	yes	up	-	pos	HMDB0013286	-	Amino acids, peptides, and analogues	-	-	2.3015	2.0853	1.144	0.02452	0.6241
6-Hydroxyindolelactate	yes	down	C05657	pos	-	-	-	-	-	1.311	1.1741	0.9649	0.01348	0.5028
Neosaxitoxin	yes	down	C17208	pos	HMDB0029369	-	Not Available	-	-	1.9934	1.8259	0.9256	0.008429	0.4613
5a-Cholestane-3a,7a,12a,25-tetrol	yes	up	-	pos	HMDB0000520	-	Glycerophosphoethanolamines	-	-	1.5711	1.4935	1.0455	0.01044	0.4766
7-hydroxy-2-(3-hydroxy-2,4-dimethoxyphenyl)-4H-chromen-4-one	yes	down	-	pos	HMDB0133335	-	O-methylated flavonoids	-	-	2.2649	2.1709	0.8723	0.00592	0.4276
P-Acetamidophenol (Acetaminophen, Tylenol)	yes	down	-	pos	-	-	-	-	-	1.261	1.1412	0.9648	0.03647	0.6666
2-Oxo-1,2-dihydroquinoline-4-carboxylate	yes	up	C16715	pos	-	-	-	-	-	1.2373	1.2117	1.032	0.04273	0.689
3-Amino-L-Tyrosine	yes	up	-	pos	-	-	-	-	-	1.0216	0.974	1.0266	0.04412	0.6959
3-Indoleacetic Acid	yes	down	C00954	pos	HMDB0000197	map01100;map01070;map00380;map04075	Indolyl carboxylic acids and derivatives	Metabolic pathways; Biosynthesis of plant hormones; Tryptophan metabolism; Plant hormone signal transduction	Metabolic pathways; Biosynthesis of plant hormones; Tryptophan metabolism; Plant hormone signal transduction	1.148	1.1065	0.9688	0.04599	0.7081
5-Methoxyindoleacetate	yes	down	C05660	pos	HMDB0004096	map00380	Indolyl carboxylic acids and derivatives	Tryptophan metabolism	Tryptophan metabolism	1.1223	1.0351	0.9742	0.03092	0.6479
(R)-lipoic acid	yes	down	C16241	pos	HMDB0001451	map01100;map00785	Lipoic acids and derivatives	Metabolic pathways; Lipoic acid metabolism	Metabolic pathways; Lipoic acid metabolism	2.103	1.8806	0.9225	0.009189	0.4646
Phenylpropionylglycine	yes	down	-	pos	HMDB0000860	-	Amino acids, peptides, and analogues	-	-	1.1702	1.087	0.9772	0.009878	0.4766
Dihydrozeatin-7-N-dihydrozeatin	yes	up	-	pos	-	-	-	-	-	1.16	1.0564	1.0258	0.04049	0.6758
(3-Arylcarbonyl)-alanine	yes	down	C03450	pos	-	-	-	-	-	1.3097	1.2432	0.9616	0.03178	0.6482
(S)-Piperidine-2-carboxamide	yes	up	C19809	pos	-	-	-	-	-	1.7833	1.6224	1.0543	0.006198	0.4283

## Sheet: Table S8
Table S8 The 163 medium to high quality MAGs
Genome	Taxonomy	G + C(%)	Total Contig No.	Total Bases in Contig(bp)	Large Contig No.	Large Contig Base(bp)	Largest Contig Length（bp）	Contig N50(bp)	Contig N90(bp)	N Rate(%)
MAG33	d__Bacteria;p__Bacillota_A;c__Clostridia;o__Oscillospirales;f__Acutalibacteraceae;g__Ruminococcus_E;s__Ruminococcus_E sp902776975	50.18	131	2004696	131	2004696	64023	21702	7957	0
MAG99	d__Bacteria;p__Bacillota_A;c__Clostridia;o__Oscillospirales;f__Oscillospiraceae;g__Limivicinus;s__Unclassified	60.81	485	1671138	485	1671138	23756	3675	1908	0
MAG129	d__Bacteria;p__Actinomycetota;c__Actinomycetia;o__Mycobacteriales;f__Mycobacteriaceae;g__Corynebacterium;s__Unclassified	56.71	28	2501636	28	2501636	568605	267983	103740	0
MAG134	d__Bacteria;p__Bacteroidota;c__Bacteroidia;o__Bacteroidales;f__UBA932;g__Cryptobacteroides;s__Cryptobacteroides sp002373715	55.83	348	1315615	348	1315615	14328	4411	2028	0
MAG123	d__Bacteria;p__Bacillota_A;c__Clostridia;o__Oscillospirales;f__Oscillospiraceae;g__Limivicinus;s__Limivicinus sp900317375	59.61	422	1117833	422	1117833	11454	2708	1714	0
MAG148	d__Bacteria;p__Bacillota_A;c__Clostridia;o__Christensenellales;f__CAG-74;g__RUG563;s__Unclassified	56.58	434	4364650	434	4364650	64290	15836	4664	0
MAG110	d__Bacteria;p__Bacteroidota;c__Bacteroidia;o__Bacteroidales;f__F082;g__Limimorpha;s__Unclassified	46.71	568	1128047	568	1128047	9268	2085	1225	0
MAG56	d__Bacteria;p__Bacillota_A;c__Clostridia;o__Oscillospirales;f__Oscillospiraceae;g__Limivicinus;s__Limivicinus sp900317375	58.66	591	1621282	591	1621282	15422	2791	1736	0
MAG35	d__Bacteria;p__Bacillota_C;c__Negativicutes;o__Acidaminococcales;f__Acidaminococcaceae;g__Succiniclasticum;s__Succiniclasticum sp900315925	50.39	583	1130907	583	1130907	9478	2018	1213	0
MAG5	d__Bacteria;p__Bacillota_A;c__Clostridia;o__Oscillospirales;f__Acutalibacteraceae;g__RUG420;s__RUG420 sp900317085	57.86	490	1128039	490	1128039	13687	2600	1224	0
MAG145	d__Bacteria;p__Bacteroidota;c__Bacteroidia;o__Bacteroidales;f__UBA932;g__Cryptobacteroides;s__Unclassified	55.39	606	1543205	606	1543205	21525	2830	1317	0
MAG62	d__Bacteria;p__Bacteroidota;c__Bacteroidia;o__Bacteroidales;f__F082;g__Limimorpha;s__Limimorpha sp902799345	51.93	470	1946748	470	1946748	54972	6879	1584	0
MAG95	d__Bacteria;p__Bacillota_A;c__Clostridia;o__Oscillospirales;f__Acutalibacteraceae;g__Ruminococcus_E;s__Ruminococcus_E sp900316555	51.77	594	1843764	594	1843764	14362	3612	1711	0
MAG60	d__Bacteria;p__Bacillota;c__Bacilli;o__Erysipelotrichales;f__Erysipelotrichaceae;g__UBA636;s__Unclassified	30.25	354	1398540	354	1398540	37214	4533	2062	0
MAG25	d__Bacteria;p__Bacillota;c__Bacilli;o__Erysipelotrichales;f__Erysipelotrichaceae;g__UBA636;s__Unclassified	30.69	382	1443743	382	1443743	21088	4546	2050	0
MAG83	d__Bacteria;p__Bacteroidota;c__Bacteroidia;o__Bacteroidales;f__P3;g__UBA1711;s__UBA1711 sp902800395	53.97	284	1962665	284	1962665	34166	9343	3351	0
MAG26	d__Bacteria;p__Bacillota_A;c__Clostridia;o__Oscillospirales;f__Oscillospiraceae;g__Faecousia;s__Unclassified	59.35	478	1924484	478	1924484	27302	5133	1996	0
MAG149	d__Bacteria;p__Bacteroidota;c__Bacteroidia;o__Bacteroidales;f__P3;g__Phil12;s__Phil12 sp900314725	33.21	256	2198800	256	2198800	45169	12209	3980	0
MAG131	d__Bacteria;p__Bacillota_A;c__Clostridia;o__Oscillospirales;f__Acutalibacteraceae;g__Ruminococcus_E;s__Unclassified	48.96	171	2234563	171	2234563	62267	18875	6177	0
MAG97	d__Bacteria;p__Bacillota_A;c__Clostridia;o__Lachnospirales;f__Lachnospiraceae;g__RUG191;s__RUG191 sp905234245	39.07	727	1395409	727	1395409	6579	2063	1207	0
MAG113	d__Bacteria;p__Bacillota_A;c__Clostridia;o__Oscillospirales;f__Acutalibacteraceae;g__Ruminococcus_E;s__Ruminococcus_E sp900317315	54.94	674	1324966	674	1324966	10695	2099	1184	0
MAG28	d__Bacteria;p__Bacillota_A;c__Clostridia;o__Oscillospirales;f__Ruminococcaceae;g__RUG12519;s__Unclassified	28.26	318	700091	318	700091	8181	2331	1288	0
MAG32	d__Bacteria;p__Bacillota_A;c__Clostridia;o__Oscillospirales;f__Acutalibacteraceae;g__RUG420;s__RUG420 sp900317085	57.92	509	1312376	509	1312376	15269	3015	1356	0
MAG125	d__Bacteria;p__Bacteroidota;c__Bacteroidia;o__Bacteroidales;f__Paludibacteraceae;g__RF16;s__Unclassified	49.16	271	2168448	271	2168448	41180	11838	3687	0
MAG120	d__Bacteria;p__Bacteroidota;c__Bacteroidia;o__Bacteroidales;f__UBA932;g__Cryptobacteroides;s__Cryptobacteroides sp002309995	56.49	142	1877561	142	1877561	60129	21164	6441	0
MAG59	d__Archaea;p__Methanobacteriota;c__Methanobacteria;o__Methanobacteriales;f__Methanobacteriaceae;g__Methanobrevibacter_B;s__Methanobrevibacter_B sp900314605	26.88	544	1702166	544	1702166	19778	3689	1719	0
MAG126	d__Bacteria;p__Bacillota_A;c__Clostridia;o__Oscillospirales;f__Acutalibacteraceae;g__Ruminococcus_E;s__Ruminococcus_E sp900319655	47.8	408	1691184	408	1691184	23203	5000	2187	0
MAG147	d__Bacteria;p__Bacillota_C;c__Negativicutes;o__Selenomonadales;f__Selenomonadaceae;g__Quinella;s__Unclassified	44.74	696	2961323	696	2961323	30336	5195	2217	0
MAG89	d__Bacteria;p__Bacteroidota;c__Bacteroidia;o__Bacteroidales;f__BM520;g__RGIG7150;s__RGIG7150 sp016285515	42.37	345	1973314	345	1973314	44804	6965	2694	0
MAG137	d__Bacteria;p__Bacillota_A;c__Clostridia;o__Oscillospirales;f__Oscillospiraceae;g__Limivicinus;s__Unclassified	62.66	293	2399893	293	2399893	41190	12085	3993	0
MAG6	d__Bacteria;p__Bacteroidota;c__Bacteroidia;o__Bacteroidales;f__Bacteroidaceae;g__UBA4372;s__Unclassified	48.98	425	3843585	425	3843585	45424	10336	4901	0
MAG132	d__Bacteria;p__Bacillota_A;c__Clostridia;o__Oscillospirales;f__Acutalibacteraceae;g__RUG420;s__RUG420 sp900317085	58.49	621	1173358	621	1173358	6541	1999	1170	0
MAG73	d__Bacteria;p__Bacillota_A;c__Clostridia;o__Oscillospirales;f__Acutalibacteraceae;g__UBA1213;s__UBA1213 sp902778175	44.05	1161	2663891	1161	2663891	16739	2483	1300	0
MAG8	d__Bacteria;p__Bacteroidota;c__Bacteroidia;o__Bacteroidales;f__P3;g__UBA1711;s__Unclassified	55.6	320	2404444	320	2404444	42619	10106	3716	0
MAG31	d__Bacteria;p__Bacteroidota;c__Bacteroidia;o__Bacteroidales;f__UBA932;g__Cryptobacteroides;s__Cryptobacteroides sp002373715	55.52	332	1883769	332	1883769	27900	7058	2743	0
MAG55	d__Bacteria;p__Bacteroidota;c__Bacteroidia;o__Bacteroidales;f__Bacteroidaceae;g__Prevotella;s__Unclassified	51.53	254	2947390	254	2947390	89927	22571	5936	0
MAG108	d__Bacteria;p__Bacteroidota;c__Bacteroidia;o__Bacteroidales;f__WCHB1-69;g__UBA1756;s__Unclassified	51.19	413	2215323	413	2215323	32722	6824	2653	0
MAG144	d__Bacteria;p__Bacteroidota;c__Bacteroidia;o__Bacteroidales;f__F082;g__Limimorpha;s__Limimorpha sp024689285	48.65	308	3138535	308	3138535	48436	17246	4681	0
MAG42	d__Bacteria;p__Bacillota_A;c__Clostridia;o__Oscillospirales;f__Acutalibacteraceae;g__Ruminococcus_E;s__Unclassified	53.34	460	2374242	460	2374242	21367	6583	2671	0
MAG122	d__Bacteria;p__Bacillota_A;c__Clostridia;o__Oscillospirales;f__Acutalibacteraceae;g__Ruminococcus_E;s__Ruminococcus_E sp900319655	47.2	789	1877217	789	1877217	13579	2627	1322	0
MAG128	d__Bacteria;p__Bacillota_A;c__Clostridia;o__Oscillospirales;f__Ruminococcaceae;g__Ruminococcus;s__Ruminococcus flavefaciens_B	53.65	446	2358429	446	2358429	79942	8176	2150	0
MAG162	d__Bacteria;p__Pseudomonadota;c__Alphaproteobacteria;o__UBA3830;f__UBA3830;g__CADBNZ01;s__Unclassified	35.62	252	1372387	252	1372387	37351	7272	2557	0
MAG111	d__Bacteria;p__Bacteroidota;c__Bacteroidia;o__Bacteroidales;f__F082;g__Limimorpha;s__Unclassified	50.65	105	2760151	105	2760151	160670	53038	13832	0
MAG100	d__Bacteria;p__Synergistota;c__Synergistia;o__Synergistales;f__Aminobacteriaceae;g__JAFUXM01;s__JAFUXM01 sp905234075	42.57	314	2054265	314	2054265	36640	9233	2745	0
MAG157	d__Bacteria;p__Bacillota_A;c__Clostridia;o__TANB77;f__CAG-465;g__CAG-465;s__Unclassified	28.57	636	1291536	636	1291536	10497	2186	1233	0
MAG53	d__Bacteria;p__Bacillota;c__Bacilli;o__RFN20;f__CAG-826;g__Enteromonas;s__Unclassified	33.19	368	900641	368	900641	11696	2692	1329	0
MAG79	d__Bacteria;p__Bacillota_A;c__Clostridia;o__Eubacteriales;f__Eubacteriaceae;g__RUG12931;s__RUG12931 sp017405085	48.44	674	1292229	674	1292229	8336	1991	1158	0
MAG158	d__Bacteria;p__Synergistota;c__Synergistia;o__Synergistales;f__Aminobacteriaceae;g__JAFUXM01;s__JAFUXM01 sp905234075	42.66	445	1485530	445	1485530	14751	3781	1840	0
MAG54	d__Bacteria;p__Bacteroidota;c__Bacteroidia;o__Bacteroidales;f__UBA932;g__Cryptobacteroides;s__Unclassified	51.92	339	1729442	339	1729442	36234	7343	2446	0
MAG51	d__Bacteria;p__Actinomycetota;c__Actinomycetia;o__Actinomycetales;f__Bifidobacteriaceae;g__RUG039;s__RUG039 sp900314875	48.17	392	1310944	392	1310944	18639	4221	1663	0
MAG153	d__Bacteria;p__Spirochaetota;c__Spirochaetia;o__Treponematales;f__Treponemataceae;g__Treponema_D;s__Treponema_D sp902799965	50.73	307	2589802	307	2589802	40105	11813	3767	0
MAG119	d__Bacteria;p__Bacillota_A;c__Clostridia;o__Oscillospirales;f__Acutalibacteraceae;g__RUG420;s__RUG420 sp900317085	57.87	538	1434872	538	1434872	23105	3404	1286	0
MAG18	d__Bacteria;p__Bacteroidota;c__Bacteroidia;o__Bacteroidales;f__P3;g__UBA1711;s__Unclassified	55.81	464	2251943	464	2251943	22427	5521	2726	0
MAG105	d__Bacteria;p__Bacteroidota;c__Bacteroidia;o__Bacteroidales;f__P3;g__UBA1711;s__UBA1711 sp017501495	57.07	290	1869186	290	1869186	30026	8003	3504	0
MAG58	d__Bacteria;p__Patescibacteria;c__Saccharimonadia;o__Saccharimonadales;f__Nanosyncoccaceae;g__Nanosyncoccus;s__Unclassified	47.56	61	621673	61	621673	56403	18073	5360	0
MAG38	d__Archaea;p__Methanobacteriota;c__Methanobacteria;o__Methanobacteriales;f__Methanobacteriaceae;g__Methanobrevibacter_A;s__Unclassified	31.2	123	1770779	123	1770779	96434	23042	6238	0
MAG142	d__Bacteria;p__Bacillota_A;c__Clostridia;o__Christensenellales;f__CAG-138;g__UBA3792;s__Unclassified	57.98	159	1844103	159	1844103	74797	17206	5672	0
MAG141	d__Bacteria;p__Bacteroidota;c__Bacteroidia;o__Bacteroidales;f__WCHB1-69;g__RUG11690;s__Unclassified	44.35	107	2916241	107	2916241	144920	65740	16938	0
MAG34	d__Bacteria;p__Bacillota_A;c__Clostridia;o__Oscillospirales;f__Acutalibacteraceae;g__Ruminococcus_E;s__Ruminococcus_E sp900317315	54.5	716	1241733	716	1241733	6420	1766	1140	0
MAG146	d__Bacteria;p__Bacteroidota;c__Bacteroidia;o__Bacteroidales;f__F082;g__Limimorpha;s__Unclassified	45.1	629	1475079	629	1475079	10049	2653	1358	0
MAG85	d__Bacteria;p__Bacillota_A;c__Clostridia;o__Oscillospirales;f__Acutalibacteraceae;g__RUG420;s__RUG420 sp900317085	58.33	589	1368613	589	1368613	16150	2579	1316	0
MAG104	d__Bacteria;p__Bacteroidota;c__Bacteroidia;o__Bacteroidales;f__UBA932;g__Cryptobacteroides;s__Unclassified	53.41	289	1650772	289	1650772	25526	7325	2848	0
MAG36	d__Bacteria;p__Bacillota_A;c__Clostridia;o__Lachnospirales;f__Lachnospiraceae;g__RUG842;s__Unclassified	58	276	1249749	276	1249749	24197	5567	2270	0
MAG14	d__Bacteria;p__Bacteroidota;c__Bacteroidia;o__Bacteroidales;f__Bacteroidaceae;g__UBA4372;s__UBA4372 sp902779165	52.91	607	3061554	607	3061554	29445	6404	2486	0
MAG47	d__Bacteria;p__Bacillota;c__Bacilli;o__Erysipelotrichales;f__Erysipelotrichaceae;g__UBA636;s__Unclassified	27.41	235	1126613	235	1126613	26200	5916	2489	0
MAG49	d__Bacteria;p__Bacillota_A;c__Clostridia;o__Oscillospirales;f__Oscillospiraceae;g__RUG626;s__RUG626 sp900320765	54.94	354	1421808	354	1421808	16093	4591	2079	0
MAG102	d__Bacteria;p__Pseudomonadota;c__Alphaproteobacteria;o__Rs-D84;f__Rs-D84;g__Enterousia;s__Unclassified	41.82	80	974005	80	974005	72833	15988	6189	0
MAG64	d__Bacteria;p__Bacillota_A;c__Clostridia;o__Oscillospirales;f__Oscillospiraceae;g__Faecousia;s__Unclassified	58.96	398	2116467	398	2116467	31686	7080	2643	0
MAG101	d__Archaea;p__Methanobacteriota;c__Methanobacteria;o__Methanobacteriales;f__Methanobacteriaceae;g__Methanobrevibacter_A;s__Unclassified	33.23	270	2274722	270	2274722	57317	11261	4043	0
MAG11	d__Bacteria;p__Bacteroidota;c__Bacteroidia;o__Bacteroidales;f__Bacteroidaceae;g__Prevotella;s__Unclassified	50.89	241	3298363	241	3298363	84000	23040	6167	0
MAG46	d__Bacteria;p__Bacillota_C;c__Negativicutes;o__Selenomonadales;f__Selenomonadaceae;g__Quinella;s__Quinella sp017444245	44.44	160	2259421	160	2259421	117809	24464	7510	0
MAG86	d__Bacteria;p__Bacteroidota;c__Bacteroidia;o__Bacteroidales;f__F082;g__Limimorpha;s__Limimorpha sp902800965	48.45	281	2713199	281	2713199	47626	14315	4384	0
MAG78	d__Bacteria;p__Bacillota_C;c__Negativicutes;o__Selenomonadales;f__Selenomonadaceae;g__Quinella;s__Unclassified	48.73	1033	1847003	1033	1847003	6454	1885	1127	0
MAG3	d__Bacteria;p__Patescibacteria;c__Saccharimonadia;o__Saccharimonadales;f__Nanosyncoccaceae;g__Nanosyncoccus;s__Unclassified	43.88	213	577121	213	577121	12277	3175	1497	0
MAG117	d__Bacteria;p__Bacillota_A;c__Clostridia;o__TANB77;f__CAG-465;g__CAG-465;s__Unclassified	30.92	486	2804868	486	2804868	44275	7109	2930	0
MAG30	d__Bacteria;p__Bacillota_A;c__Clostridia;o__Oscillospirales;f__Acutalibacteraceae;g__RUG420;s__RUG420 sp900317085	58.35	564	1350952	564	1350952	9978	2678	1369	0
MAG24	d__Bacteria;p__Bacillota_A;c__Clostridia;o__Oscillospirales;f__Oscillospiraceae;g__Limivicinus;s__Unclassified	60.78	403	2357979	403	2357979	28158	8204	2755	0
MAG156	d__Bacteria;p__Bacillota;c__Bacilli;o__RFN20;f__CAG-826;g__RGIG10270;s__Unclassified	24.5	15	353066	15	353066	90032	81129	31050	0
MAG112	d__Bacteria;p__Bacillota_A;c__Clostridia;o__Christensenellales;f__CAG-74;g__RUG563;s__Unclassified	56.51	506	4403199	506	4403199	49212	14148	3750	0
MAG150	d__Bacteria;p__Bacteroidota;c__Bacteroidia;o__Bacteroidales;f__P3;g__Phil12;s__Phil12 sp900314725	33.97	589	1301302	589	1301302	9023	2420	1285	0
MAG160	d__Bacteria;p__Bacillota_A;c__Clostridia;o__Christensenellales;f__CAG-74;g__RUG740;s__Unclassified	55.56	315	2598196	315	2598196	51366	12935	3508	0
MAG57	d__Bacteria;p__Patescibacteria;c__Saccharimonadia;o__Saccharimonadales;f__Nanosyncoccaceae;g__Nanosyncoccus;s__Unclassified	44.42	89	616182	89	616182	28645	8932	3939	0
MAG63	d__Bacteria;p__Bacteroidota;c__Bacteroidia;o__Bacteroidales;f__P3;g__UBA1711;s__UBA1711 sp902790215	53.21	528	2301341	528	2301341	26550	5169	2322	0
MAG67	d__Bacteria;p__Bacillota_A;c__Clostridia;o__Oscillospirales;f__Acutalibacteraceae;g__Ruminococcus_E;s__Ruminococcus_E sp900316815	54.68	362	2148983	362	2148983	38729	8886	2890	0
MAG154	d__Bacteria;p__Bacteroidota;c__Bacteroidia;o__Bacteroidales;f__Muribaculaceae;g__Sodaliphilus;s__Sodaliphilus sp902761475	56.18	592	2066701	592	2066701	21005	4393	1821	0
MAG114	d__Bacteria;p__Bacteroidota;c__Bacteroidia;o__Bacteroidales;f__F082;g__Limimorpha;s__Unclassified	44.73	372	2187840	372	2187840	35971	8085	2773	0
MAG130	d__Bacteria;p__Bacteroidota;c__Bacteroidia;o__Bacteroidales;f__UBA932;g__Cryptobacteroides;s__Unclassified	59.61	176	2468779	176	2468779	65425	22696	6710	0
MAG159	d__Bacteria;p__Bacillota;c__Bacilli;o__ML615J-28;f__CAG-698;g__Tener-01;s__Unclassified	29.09	130	1875632	130	1875632	130263	25959	6298	0
MAG71	d__Bacteria;p__Bacteroidota;c__Bacteroidia;o__Bacteroidales;f__UBA932;g__Bact-11;s__Bact-11 sp902773925	56.35	66	1394686	66	1394686	74168	31851	10290	0
MAG81	d__Bacteria;p__Bacteroidota;c__Bacteroidia;o__Bacteroidales;f__F082;g__Limimorpha;s__Unclassified	44.38	149	2482576	149	2482576	110850	35118	10153	0
MAG80	d__Bacteria;p__Bacteroidota;c__Bacteroidia;o__Bacteroidales;f__P3;g__UBA1711;s__Unclassified	53.81	99	2447818	99	2447818	111931	47505	14474	0
MAG163	d__Bacteria;p__Verrucomicrobiota;c__Kiritimatiellia;o__RFP12;f__UBA3636;g__UBA3636;s__Unclassified	67.56	1234	2163447	1234	2163447	10099	1790	1132	0
MAG15	d__Bacteria;p__Bacteroidota;c__Bacteroidia;o__Bacteroidales;f__UBA932;g__Bact-11;s__Bact-11 sp017447265	59.22	352	1276030	352	1276030	25729	4620	1787	0
MAG70	d__Bacteria;p__Actinomycetota;c__Actinomycetia;o__Actinomycetales;f__Bifidobacteriaceae;g__RUG039;s__RUG039 sp900314875	48.06	489	1019847	489	1019847	8907	2295	1193	0
MAG27	d__Bacteria;p__Bacillota;c__Bacilli;o__Mycoplasmatales;f__Mycoplasmoidaceae;g__Malacoplasma_A;s__Malacoplasma_A sp902800015	27.42	179	586168	179	586168	11162	3626	1860	0
MAG37	d__Bacteria;p__Bacillota_C;c__Negativicutes;o__Acidaminococcales;f__Acidaminococcaceae;g__Succiniclasticum;s__Succiniclasticum sp900315925	50.4	565	1495993	565	1495993	15031	3066	1398	0
MAG96	d__Bacteria;p__Bacteroidota;c__Bacteroidia;o__Bacteroidales;f__UBA932;g__Cryptobacteroides;s__Unclassified	61.69	175	1589741	175	1589741	40935	13193	4725	0
MAG2	d__Bacteria;p__Bacteroidota;c__Bacteroidia;o__Bacteroidales;f__UBA932;g__Cryptobacteroides;s__Unclassified	54.11	246	1674307	246	1674307	46856	8989	3316	0
MAG13	d__Bacteria;p__Bacteroidota;c__Bacteroidia;o__Bacteroidales;f__WCHB1-69;g__F23-D06;s__F23-D06 sp905235135	51.09	150	3624918	150	3624918	158038	42247	12334	0
MAG29	d__Bacteria;p__Actinomycetota;c__Actinomycetia;o__Actinomycetales;f__Bifidobacteriaceae;g__RUG039;s__RUG039 sp900314875	48	106	1482409	106	1482409	66406	28310	6791	0
MAG52	d__Bacteria;p__Bacteroidota;c__Bacteroidia;o__Bacteroidales;f__Muribaculaceae;g__RUG14106;s__Unclassified	49.66	569	1129752	569	1129752	7540	2079	1186	0
MAG72	d__Bacteria;p__Bacillota;c__Bacilli;o__RFN20;f__CAG-826;g__UBA3207;s__Unclassified	35.34	59	1173403	59	1173403	79574	32675	10050	0
MAG17	d__Bacteria;p__Bacillota_A;c__Clostridia;o__Christensenellales;f__CAG-74;g__RUG740;s__Unclassified	57.72	425	1733340	425	1733340	27929	4798	2041	0
MAG77	d__Bacteria;p__Bacillota_A;c__Clostridia;o__Oscillospirales;f__Oscillospiraceae;g__CAG-103;s__Unclassified	61.06	476	1750340	476	1750340	15881	4236	2015	0
MAG107	d__Bacteria;p__Bacteroidota;c__Bacteroidia;o__Bacteroidales;f__UBA932;g__Egerieousia;s__Unclassified	45.46	496	1049217	496	1049217	13138	2274	1209	0
MAG9	d__Bacteria;p__Bacteroidota;c__Bacteroidia;o__Bacteroidales;f__Paludibacteraceae;g__RF16;s__Unclassified	52.71	261	1622340	261	1622340	38786	8180	3202	0
MAG136	d__Bacteria;p__Planctomycetota;c__Planctomycetia;o__Pirellulales;f__Thermoguttaceae;g__RUG11551;s__Unclassified	49.53	936	3396194	936	3396194	19668	4110	2004	0
MAG82	d__Bacteria;p__Bacteroidota;c__Bacteroidia;o__Bacteroidales;f__P3;g__UBA1711;s__UBA1711 sp900314925	58.28	252	1785150	252	1785150	37442	9782	3392	0
MAG61	d__Bacteria;p__Bacteroidota;c__Bacteroidia;o__Bacteroidales;f__P3;g__UBA1217;s__Unclassified	50.37	160	2349061	160	2349061	61883	22857	7880	0
MAG4	d__Bacteria;p__Bacteroidota;c__Bacteroidia;o__Bacteroidales;f__UBA932;g__Cryptobacteroides;s__Unclassified	55.5	639	2476496	639	2476496	18249	5282	1810	0
MAG68	d__Archaea;p__Methanobacteriota;c__Methanobacteria;o__Methanobacteriales;f__Methanobacteriaceae;g__Methanobrevibacter_A;s__Methanobrevibacter_A millerae_A	31.96	318	2176684	318	2176684	38472	10079	3209	0
MAG93	d__Bacteria;p__Bacteroidota;c__Bacteroidia;o__Bacteroidales;f__UBA932;g__Cryptobacteroides;s__Unclassified	54.23	482	2039272	482	2039272	36624	5547	1965	0
MAG139	d__Bacteria;p__Bacteroidota;c__Bacteroidia;o__Bacteroidales;f__Paludibacteraceae;g__UBA4363;s__UBA4363 sp017446585	47.82	363	1470955	363	1470955	19449	4984	2093	0
MAG135	d__Bacteria;p__Bacteroidota;c__Bacteroidia;o__Bacteroidales;f__Bacteroidaceae;g__Prevotella;s__Unclassified	50.56	319	2977088	319	2977088	49729	13937	4153	0
MAG106	d__Bacteria;p__Bacillota_A;c__Clostridia;o__Oscillospirales;f__Oscillospiraceae;g__Onthomonas;s__Onthomonas sp900314485	58.14	265	1643815	265	1643815	26466	8504	3235	0
MAG69	d__Bacteria;p__Actinomycetota;c__Actinomycetia;o__Mycobacteriales;f__Mycobacteriaceae;g__Corynebacterium;s__Corynebacterium vitaeruminis	65.34	1103	1936884	1103	1936884	10200	1776	1110	0
MAG91	d__Bacteria;p__Bacillota_A;c__Clostridia;o__Christensenellales;f__CAG-138;g__UBA3792;s__Unclassified	59.47	665	1289414	665	1289414	9983	2079	1190	0
MAG92	d__Bacteria;p__Bacillota_A;c__Clostridia;o__Oscillospirales;f__Acutalibacteraceae;g__Ruminococcus_E;s__Ruminococcus_E sp902765625	49.82	321	2514772	321	2514772	45442	10729	3632	0
MAG109	d__Bacteria;p__Bacillota_A;c__Clostridia;o__Oscillospirales;f__Acutalibacteraceae;g__UBA6857;s__UBA6857 sp902761265	55.96	763	1952694	763	1952694	13144	2951	1390	0
MAG20	d__Bacteria;p__Bacillota_A;c__Clostridia;o__Oscillospirales;f__Acutalibacteraceae;g__RUG420;s__RUG420 sp900317085	58.2	585	1566541	585	1566541	13341	3161	1479	0
MAG127	d__Bacteria;p__Bacillota;c__Bacilli;o__RFN20;f__CAG-826;g__Enteromonas;s__Unclassified	32.28	168	1316506	168	1316506	91914	14941	2924	0
MAG118	d__Bacteria;p__Bacillota_C;c__Negativicutes;o__Selenomonadales;f__Selenomonadaceae;g__Quinella;s__Unclassified	50.45	571	2299951	571	2299951	19406	5435	1950	0
MAG22	d__Bacteria;p__Bacillota_A;c__Clostridia;o__Oscillospirales;f__Acutalibacteraceae;g__Ruminococcus_E;s__Ruminococcus_E sp900313895	51.95	458	2227433	458	2227433	25132	6252	2430	0
MAG115	d__Bacteria;p__Bacillota_A;c__Clostridia;o__Oscillospirales;f__Acutalibacteraceae;g__Ruminococcus_E;s__Unclassified	52	260	2543234	260	2543234	53563	17018	4644	0
MAG74	d__Bacteria;p__Bacillota_A;c__Clostridia;o__Christensenellales;f__CAG-74;g__UBA2862;s__UBA2862 sp902765305	60.99	913	2384564	913	2384564	8905	2670	1686	0
MAG138	d__Bacteria;p__Bacillota;c__Bacilli;o__Mycoplasmatales;f__Mycoplasmoidaceae;g__RUG11194;s__RUG11194 sp902789825	26.71	138	275457	138	275457	10108	2109	1148	0
MAG116	d__Bacteria;p__Bacillota_A;c__Clostridia;o__Oscillospirales;f__Acutalibacteraceae;g__RUG420;s__RUG420 sp900317085	58.61	504	1051525	504	1051525	7514	2203	1264	0
MAG45	d__Archaea;p__Methanobacteriota;c__Methanobacteria;o__Methanobacteriales;f__Methanobacteriaceae;g__Methanobrevibacter_B;s__Unclassified	27.36	1028	2981610	1028	2981610	32909	3292	1585	0
MAG75	d__Bacteria;p__Bacteroidota;c__Bacteroidia;o__Bacteroidales;f__UBA932;g__Cryptobacteroides;s__Unclassified	54.34	362	1374138	362	1374138	16282	4035	2166	0
MAG19	d__Bacteria;p__Bacteroidota;c__Bacteroidia;o__Bacteroidales;f__UBA932;g__Cryptobacteroides;s__Cryptobacteroides sp017477335	54.06	242	1395139	242	1395139	28688	7679	2719	0
MAG23	d__Bacteria;p__Bacillota_A;c__Clostridia;o__Oscillospirales;f__Oscillospiraceae;g__CAG-103;s__Unclassified	60.4	113	2270545	113	2270545	117518	34526	10044	0
MAG43	d__Bacteria;p__Bacillota_A;c__Clostridia;o__Christensenellales;f__UBA1242;g__UBA7862;s__Unclassified	28.8	129	1030671	129	1030671	39045	15212	3084	0
MAG21	d__Bacteria;p__Bacteroidota;c__Bacteroidia;o__Bacteroidales;f__UBA932;g__Cryptobacteroides;s__Cryptobacteroides sp017444905	57.47	380	1668841	380	1668841	22326	5659	2188	0
MAG40	d__Bacteria;p__Bacteroidota;c__Bacteroidia;o__Bacteroidales;f__UBA932;g__Bact-11;s__Bact-11 sp017430365	55.8	188	2533601	188	2533601	77025	22439	6500	0
MAG48	d__Bacteria;p__Bacillota_A;c__Clostridia;o__Christensenellales;f__CAG-74;g__UBA2862;s__Unclassified	60.86	419	3558408	419	3558408	63323	11984	4070	0
MAG10	d__Bacteria;p__Bacillota_A;c__Clostridia;o__Oscillospirales;f__Oscillospiraceae;g__Limivicinus;s__Limivicinus sp900317375	58.34	517	1474606	517	1474606	21379	3042	1765	0
MAG88	d__Bacteria;p__Bacillota_A;c__Clostridia;o__Christensenellales;f__CAG-138;g__RUG472;s__RUG472 sp902802575	61.86	827	1505860	827	1505860	7122	1865	1149	0
MAG84	d__Bacteria;p__Bacteroidota;c__Bacteroidia;o__Bacteroidales;f__UBA932;g__Cryptobacteroides;s__Unclassified	54.48	488	1323794	488	1323794	13764	3109	1486	0
MAG161	d__Bacteria;p__Bacillota;c__Bacilli;o__RFN20;f__CAG-826;g__Onthovivens;s__Unclassified	29.29	531	1467074	531	1467074	37779	3032	1476	0
MAG152	d__Archaea;p__Methanobacteriota;c__Methanobacteria;o__Methanobacteriales;f__Methanobacteriaceae;g__Methanobrevibacter_A;s__Methanobrevibacter_A sp900314695	33.06	369	1628847	369	1628847	20416	5203	2295	0
MAG76	d__Bacteria;p__Bacillota_A;c__Clostridia;o__Lachnospirales;f__Lachnospiraceae;g__UBA1267;s__Unclassified	55.59	313	1502895	313	1502895	29525	6058	2393	0
MAG90	d__Bacteria;p__Bacillota_A;c__Clostridia;o__Lachnospirales;f__Lachnospiraceae;g__Eubacterium_G;s__Unclassified	37.24	489	1970078	489	1970078	19097	5034	2092	0
MAG133	d__Bacteria;p__Bacillota_C;c__Negativicutes;o__Selenomonadales;f__Selenomonadaceae;g__Quinella;s__Unclassified	52.84	760	2614061	760	2614061	18707	3923	1919	0
MAG41	d__Bacteria;p__Bacteroidota;c__Bacteroidia;o__Bacteroidales;f__Paludibacteraceae;g__RF16;s__Unclassified	51.91	434	2226469	434	2226469	28851	7593	2397	0
MAG16	d__Bacteria;p__Bacteroidota;c__Bacteroidia;o__Bacteroidales;f__Bacteroidaceae;g__Prevotella;s__Unclassified	51.01	422	2516542	422	2516542	37422	8049	2927	0
MAG155	d__Bacteria;p__Bacteroidota;c__Bacteroidia;o__Bacteroidales;f__Bacteroidaceae;g__UBA2918;s__Unclassified	45.98	126	2462984	126	2462984	148160	30098	9280	0
MAG66	d__Bacteria;p__Bacillota_A;c__Clostridia;o__Oscillospirales;f__Acutalibacteraceae;g__RUG420;s__RUG420 sp900317085	58.09	466	1235014	466	1235014	14086	3075	1336	0
MAG140	d__Archaea;p__Methanobacteriota;c__Methanobacteria;o__Methanobacteriales;f__Methanobacteriaceae;g__Methanobrevibacter_A;s__Unclassified	31.13	119	1127189	119	1127189	48158	13695	4342	0
MAG124	d__Bacteria;p__Bacillota_A;c__Clostridia;o__Oscillospirales;f__Acutalibacteraceae;g__Ruminococcus_E;s__Ruminococcus_E sp900316555	50.82	865	2027023	865	2027023	25461	2491	1362	0
MAG12	d__Bacteria;p__Patescibacteria;c__Saccharimonadia;o__Saccharimonadales;f__Nanosyncoccaceae;g__Nanosyncoccus;s__Unclassified	42.11	146	763353	146	763353	32368	6840	2477	0
MAG65	d__Bacteria;p__Bacillota_A;c__Clostridia;o__Oscillospirales;f__Acutalibacteraceae;g__Ruminococcus_E;s__Ruminococcus_E sp902776975	50.44	701	1505434	701	1505434	10731	2367	1264	0
MAG103	d__Bacteria;p__Bacillota_C;c__Negativicutes;o__Selenomonadales;f__Selenomonadaceae;g__Quinella;s__Unclassified	40.25	566	2266523	566	2266523	42080	4494	2088	0
MAG7	d__Bacteria;p__Bacteroidota;c__Bacteroidia;o__Bacteroidales;f__F082;g__Limimorpha;s__Unclassified	49.68	370	2599371	370	2599371	46971	10205	3426	0
MAG44	d__Bacteria;p__Bacteroidota;c__Bacteroidia;o__Bacteroidales;f__Paludibacteraceae;g__RF16;s__Unclassified	49.84	180	1992640	180	1992640	77605	26078	5333	0
MAG39	d__Bacteria;p__Bacteroidota;c__Bacteroidia;o__Bacteroidales;f__UBA932;g__RUG11257;s__RUG11257 sp017446775	54.79	99	1850099	99	1850099	100211	31761	7860	0
MAG94	d__Archaea;p__Methanobacteriota;c__Methanobacteria;o__Methanobacteriales;f__Methanobacteriaceae;g__Methanobrevibacter_A;s__Methanobrevibacter_A sp900314695	33.87	862	1606794	862	1606794	7226	1948	1129	0
MAG151	d__Bacteria;p__Bacillota_A;c__Clostridia;o__Oscillospirales;f__Acutalibacteraceae;g__UBA1213;s__Unclassified	40.62	712	2317642	712	2317642	36135	3797	1621	0
MAG98	d__Bacteria;p__Fibrobacterota;c__Fibrobacteria;o__Fibrobacterales;f__Fibrobacteraceae;g__Fibrobacter;s__Unclassified	47.13	804	2934683	804	2934683	15531	4106	2031	0
MAG50	d__Bacteria;p__Bacteroidota;c__Bacteroidia;o__Bacteroidales;f__Paludibacteraceae;g__Enterocola;s__Enterocola sp900316125	45.81	321	1560389	321	1560389	22910	5998	2478	0
MAG87	d__Bacteria;p__Bacteroidota;c__Bacteroidia;o__Bacteroidales;f__UBA932;g__Cryptobacteroides;s__Unclassified	60.98	483	2115396	483	2115396	29249	5409	2142	0
MAG121	d__Bacteria;p__Bacteroidota;c__Bacteroidia;o__Bacteroidales;f__UBA932;g__Cryptobacteroides;s__Unclassified	53.39	252	1959089	252	1959089	50564	11933	3575	0
MAG143	d__Archaea;p__Methanobacteriota;c__Methanobacteria;o__Methanobacteriales;f__Methanobacteriaceae;g__Methanobrevibacter_A;s__Methanobrevibacter_A thaueri_B	37.46	175	1768525	175	1768525	49443	14707	5039	0
MAG1	d__Bacteria;p__Bacillota_A;c__Clostridia;o__Oscillospirales;f__Acutalibacteraceae;g__Ruminococcus_E;s__Unclassified	54.37	501	1729413	501	1729413	15855	4205	1810	0
